# Supplementary material for: Do Patients with Prostate Cancer Benefit from Exercise Interventions? A Systematic Review and Meta-Analysis
Source: Int J Environ Res Public Health. 2022 Jan 15;19(2):972. doi: 10.3390/ijerph19020972 (PMC8776086; doi:10.3390/ijerph19020972)
Supplement: Supplementary file 1 [file ijerph-19-00972-s001.zip]

Archive with 7 entries (6 files):
- supplementary/File S1.pdf
- supplementary/File S2.xlsx
- supplementary/File S3.pdf
- supplementary/File S4.pdf
- supplementary/File S5.pdf
- supplementary/File S6.pdf
- supplementary/
