# Supplementary material for: Do Patients with Prostate Cancer Benefit from Exercise Interventions? A Systematic Review and Meta-Analysis
Source: Int J Environ Res Public Health. 2022 Jan 15;19(2):972. doi: 10.3390/ijerph19020972 (PMC8776086; doi:10.3390/ijerph19020972)
Supplement: Supplementary file 1 [file ijerph-19-00972-s001.zip › supplementary/File S2.xlsx]

## Sheet: Ark1
Online resource 2
Table S2. Risk of bias summary table
		Random sequence generation		Allocation concealment		Blinding of outcome assessment (objective outcomes)		Incomplete outcome data (subjective outcomes)		Incomplete outcome data (objective outcomes)		Selective reporting		Other bias
Bjerre et al. 2018		1		1		1		1		1		1		3
Bourke et al. 2014		1		1		1		3		3		2		2
Bourke et al. 2018		1		1		3		1		1		3		3
Cormie et al. 2013		1		1		2		1		3		1		2
Cormie et al. 2015		1		1		2		3		3		1		2
Dawson et al. 2018		1		1		2		3		3		3		3
Dieperink et al. 2013		1		1		NI		1		NI		3		2
Eriksen et al. 2017		1		2		3		NI		2		3		2
Focht et al. 2018		1		1		1		NI		1		3		2
Galvao et al. 2010		1		1		2		1		1		1		2
Galvao et al. 2014		1		1		3		3		3		1		1
Galvao et al. 2018		1		1		2		2		2		2		2
Hebert et al. 2012		2		2		2		1		1		3		2
Hojan et al. 2016		1		1		2		2		2		3		1
Hojan et al. 2017		1		1		2		2		2		1		1
Hvid et al. 2016		1		2		3		NI		3		3		2
Jones et al. 2014		2		1		1		1		1		2		2
Levingston et al. 2015		1		2		2		1		3		3		3
Mardani et al. 2020		1		1		1		1		1		3		2
Monga et al. 2007		2		2		2		3		3		3		2
Ndjavero et al. 2020		1		1		1		1		1		3		2
Nilsen et al. 2015		1		1		1		1		3		1		1
O'Niell et al. 2015		1		1		3		1		1		1		3
Park et al. 2015		1		2		NI		3		NI		3		3
Segal et al. 2003		1		1		NI		1		NI		3		2
Segal et al. 2009		1		1		2		1		1		1		2
Taaffe et al. 2017		1		1		2		3		3		3		1
Taaffe et al. 2019		1		1		1		NI		3		3		2
Uth et al. 2012		1		1		3		NI		1		3		2
Wall et al. 2017		1		1		NI		1		NI		1		3
Windsor et al. 2004		1		2		2		1		1		3		2
Winters-Stone et al. 2014		2		2		1		1		1		1		2
Winters-Stone et al. 2016		1		1		1		1		1		2		1
